# Supplementary material for: Impact of pre-treatment C-reactive protein level and skeletal muscle mass on outcomes after stereotactic body radiotherapy for T1N0M0 non-small cell lung cancer: a supplementary analysis of the Japan Clinical Oncology Group study JCOG0403
Source: J Radiat Res. 2021 Aug 5;62(5):901–9. doi: 10.1093/jrr/rrab065 (PMC8438483; doi:10.1093/jrr/rrab065)
Supplement: Supplementary_Data_rrab065 [file supplementary_data_rrab065.zip]

Archive with 2 entries (2 files):
- SupplFig1_R1.png
- SupplFig2_R1.png
